# Supplementary material for: MiR-215-5p Reduces Liver Metastasis in an Experimental Model of Colorectal Cancer through Regulation of ECM-Receptor Interactions and Focal Adhesion
Source: Cancers (Basel). 2020 Nov 26;12(12):3518. doi: 10.3390/cancers12123518 (PMC7760708; doi:10.3390/cancers12123518)
Supplement: Supplementary file 1 [file cancers-12-03518-s001.zip]

Archive with 6 entries (6 files):
- supplementary File 1.png
- supplementary file 2.png
- supplementary file 3.xlsx
- supplementary file 4.xlsx
- supplementary file 5.docx
- supplementary file 6.docx
