# Supplementary material for: MiR-215-5p Reduces Liver Metastasis in an Experimental Model of Colorectal Cancer through Regulation of ECM-Receptor Interactions and Focal Adhesion
Source: Cancers (Basel). 2020 Nov 26;12(12):3518. doi: 10.3390/cancers12123518 (PMC7760708; doi:10.3390/cancers12123518)
Supplement: Supplementary file 1 [file cancers-12-03518-s001.zip › supplementary file 4.xlsx]

## Sheet: List1
Ensembl Gene ID	Base Mean	Log2 Fold Change	LFCSE	p-value	Adjacent p-value	Gene Name	Signaling pathway	HCT-15_215_1_normCounts	HCT-15_215_2_normCounts	HCT-15_215_3_normCounts	HCT-15_MOCK_1_normCounts	HCT-15_MOCK_2_normCounts	HCT-15_MOCK_3_normCounts
ENSG00000125378	8580.28796467758	8.20406553044609	0.153229444997771	0	0	BMP4	signaling pathways regulating pluripotency of stem cells	80.3623016579396	53.3217699102794	43.6965206495551	17286.5399409674	17484.1370175878	16533.6702372925
ENSG00000177606	9328.4048544834	-5.14694904049266	0.0823576680634125	0	0	JUN	focal adhesion / tight junctions / wnt signaling pathway	18142.7444610778	18103.2579356156	18189.404758447	514.463739651268	490.546615356994	530.011616751693
ENSG00000120217	6848.84761889107	-7.50258802301528	0.166329905316049	0	0	CD274	cell adhesion molecules	14124.3528323747	14228.561220271	12507.798132405	105.251716482738	57.0727406020912	70.0490712108634
ENSG00000091409	6594.93763103365	4.31895629031516	0.114329770696191	0	0	ITGA6	focal adhesion / cell adhesion molecules / ECM-receptor interaction	726.591905280769	547.150413377608	609.724652457951	13250.9848824245	12441.2145458445	11993.9593868165
ENSG00000168646	5849.42607211689	6.58666622216206	0.121938985283094	0	0	AXIN2	signaling pathways regulating pluripotency of stem cells / wnt signaling pathway	106.397886249722	142.223674171829	114.29448180562	11102.6623015224	11700.0463055033	11930.9317834485
ENSG00000115738	2655.13953855774	6.93581345028036	0.170087263934797	0	0	ID2	signaling pathways regulating pluripotency of stem cells	37.3032759896817	56.4175077639552	35.5215680051481	5627.31000077233	5304.02436783184	4870.26051098348
ENSG00000135111	2512.87288772295	4.06559190364587	0.101657063067559	0	0	TBX3	signaling pathways regulating pluripotency of stem cells	272.144991203843	281.453942160508	293.979409312793	4473.82500603046	4865.97149487241	4889.8624827577
ENSG00000196878	24995.3941760693	-3.30411589993294	0.0901003440448062	2.12778574828523E-295	9.42695934888246E-293	LAMB3	focal adhesion / ECM-receptor interaction	50010.1290819803	43299.3274404101	42912.2898182659	4674.63703660191	4615.8475959236	4460.13408323422
ENSG00000176014	1381.12325641336	5.78755940268671	0.159100049580832	1.99033573284603E-290	8.15249026874611E-288	TUBB6	gap junction	42.2231682885801	60.4108808812442	44.1839892607921	2732.87614211737	2685.91613696321	2721.12922096896
ENSG00000027697	2394.15645833669	3.23292713048225	0.0899096399560774	4.80411923299561E-284	1.93134489683522E-281	IFNGR1	hif-1 signaling pathway	457.493617464703	460.853580493875	459.214869255479	4302.29145659586	4435.82990839302	4249.25531781723
ENSG00000176170	1831.36136925323	-5.45880799097318	0.154996828430697	1.55133721210923E-272	5.61299658961322E-270	SPHK1	vegf signaling pathway	3150.4660255606	4131.58577908697	3463.67744426462	82.7638219750488	88.2776095792819	71.3975350528615
ENSG00000163513	2748.50367496011	3.56827014471015	0.103941797108709	5.10709351645075E-259	1.6304396051269E-256	TGFBR2	adherens junctions	452.783926653269	384.141281523223	442.465225696388	4974.70481336692	5361.79876468882	4875.12803783204
ENSG00000119139	2438.31674134198	3.47744477247893	0.103457319609539	1.36455030238824E-248	4.17225669218961E-246	TJP2	tight junctions	441.667042488091	383.889248722331	375.511387966178	4407.73228002693	4679.39222624552	4341.70826260283
ENSG00000106366	19505.5739650759	-4.74373243594472	0.141623212548613	3.13724646466954E-247	9.45923381965433E-245	SERPINE1	hif-1 signaling pathway	36583.4435785278	38941.2525349436	37323.2571242195	1620.19281684789	1511.17427539449	1054.12346052189
ENSG00000101384	1775.13811764568	3.67645158970881	0.110629313289795	2.67543768780879E-243	7.74414356861881E-241	JAG1	tnf signaling pathway	282.758371083202	229.672616064344	259.085000624864	3364.08419101315	3313.65222988599	3201.57629720255
ENSG00000109107	1436.46430730406	-7.12827672860229	0.214464294487777	2.73378828608805E-242	7.8089223556165E-240	ALDOC	hif-1 signaling pathway	2704.153609274	3202.08218198328	2652.17021917515	17.3276279726434	21.2245048207399	21.8277005985361
ENSG00000110092	11120.4389425081	2.47233715216158	0.0786813482427372	1.55302379661149E-217	3.74606595562655E-215	CCND1	focal adhesion / tight junctions / wnt signaling pathway / proteoglycans in cancer	3563.85158050768	3201.9205517701	3398.89594304123	18671.2700056484	18676.7794983455	19209.9160757355
ENSG00000108375	3300.26348629755	9.81575596235731	0.314963612229077	7.72713853020427E-212	1.80374677798069E-209	RNF43	wnt signaling pathway	9.57550789777644	7.05477954806693	4.4417299694724	6660.77875394536	6941.40314799897	6178.32699842568
ENSG00000117318	1525.58974739264	3.22650708745285	0.106195764897328	1.07578457667534E-203	2.2673987742762E-201	ID3	signaling pathways regulating pluripotency of stem cells	279.636913939472	300.755195559898	300.100774638591	2916.38683458735	2711.77162357601	2644.88714205453
ENSG00000105289	941.719700193999	6.36284279329304	0.216250817716874	2.907245273777E-190	5.30364602087604E-188	TJP3	tight junctions	20.2364518126534	26.6961010570725	19.2671056557546	1909.5643044856	2050.32217926195	1624.23205889097
ENSG00000101333	788.27141793942	5.79992608092149	0.202268108497929	7.73283955097862E-182	1.22534462636639E-179	PLCB4	gap junction / wnt signaling pathway	26.8249603265398	24.8002600175197	32.2663643027653	1532.05176855514	1706.11763600125	1407.56751843332
ENSG00000072571	1337.44756824665	3.41648348793681	0.119548868977617	1.5138354038893E-180	2.33076970092432E-178	HMMR	ECM-receptor interaction	248.033509740614	234.841515625134	201.498299804833	2365.70817760503	2606.36770663225	2368.23620007205
ENSG00000062038	864.415139687038	5.75014694961819	0.205249306553071	2.35996149146665E-173	3.48519755226187E-171	CDH3	cell adhesion molecules	28.8205390260232	33.8810783973363	32.3638503797784	1746.76083512728	1708.17340647615	1636.49112871565
ENSG00000160691	6225.79692173329	-2.21555055687161	0.0808486718690425	4.54816556684049E-166	6.09482261052718E-164	SHC1	focal adhesion	10799.0536524702	9752.98247318838	10201.590363712	2194.72349373469	2224.83652538801	2181.59502190647
ENSG00000150093	34216.159963848	-2.27944348049994	0.0848070640062325	6.8957707298725E-160	8.50569811220467E-158	ITGB1	focal adhesion / tight junctions / proteoglycans in cancer / cell adhesion molecules / ECM-receptor interaction	60949.4152913925	54171.2095902297	55207.4519753635	11695.3800772704	12168.2794751388	11105.223373693
ENSG00000164867	463.44369288554	-7.13595087039873	0.266784575823371	6.14952597441118E-158	7.41666996547179E-156	NOS3	hif-1 signaling pathway / vegf signaling pathway	881.957102680848	978.56974844173	900.46819925006	7.40683773231943	5.20852240146457	7.05174680681645
ENSG00000167552	923.841903424432	-4.15113874694437	0.159353535548314	1.11320455499826E-150	1.20832788422286E-148	TUBA1A	tight junctions / gap junctions	1594.28068338164	2061.04266687975	1594.08788856765	105.245158625516	95.5023640747965	92.8926590172465
ENSG00000073350	2185.6897531722	2.50716614867157	0.0974151367838602	5.77948118503116E-147	6.00319411702591E-145	LLGL2	tight junctions	617.70991340632	699.36175499178	638.890371355921	3752.19618724091	3538.41555255102	3867.56473948723
ENSG00000111674	11826.161893562	-4.24451702382891	0.169841306811272	4.71714666339029E-139	4.55131275180177E-137	ENO2	hif-1 signaling pathway	27105.8243260164	22430.7880209781	17899.8127927743	1317.54194206454	1301.59515564486	901.409123893903
ENSG00000188157	9822.92537139438	2.14474861575978	0.086036844587981	8.73982377072901E-138	8.24925366255461E-136	AGRN	ECM-receptor interaction	3668.91210290521	3321.06901311821	3852.9904505092	15960.9499692434	16368.4898790852	15765.1408135051
ENSG00000258947	2045.05578538019	2.1748695768475	0.088150959553633	3.6110652036053E-135	3.33585593638585E-133	TUBB3	gap junction	751.656947266304	757.241220439744	709.213373762356	3408.24047281251	3287.03785595799	3356.94484204222
ENSG00000125968	1865.44600305777	3.94212337248306	0.16008092915406	6.44520505499194E-135	5.92876934486526E-133	ID1	signaling pathways regulating pluripotency of stem cells	189.630069693609	295.482071296978	193.514130001098	3794.09758502804	3480.56034942972	3239.39181289717
ENSG00000181885	2497.61929915047	9.72598928471909	0.393862126016751	2.1424963860928E-133	1.92196091097887E-131	CLDN7	tight junctions / cell adhesion molecules	6.79191220859994	6.15965199452018	4.84878309576778	5175.43786347939	4997.80545042817	4794.67213369639
ENSG00000130702	4798.66681813463	2.38222806692377	0.0996447179073412	4.82974312784039E-127	3.98664994533411E-125	LAMA5	focal adhesion / ECM-receptor interaction	1656.80925279231	1367.26202906168	1591.30674468408	7671.18942083625	8276.82713973972	8228.60632169375
ENSG00000175592	3373.9935073198	-2.53306007029509	0.10675809179679	2.8416847455396E-125	2.31049191539023E-123	FOSL1	wnt signaling pathway	5578.59616111358	5478.12086230402	6218.60902569489	1046.58442667896	1044.54790027223	877.502667855105
ENSG00000147065	605.433224580724	-6.99472211665329	0.295369766362385	5.8237655218072E-125	4.71746737734748E-123	MSN	tight junctions / proteoglycans in cancer	1218.41431337892	1168.18623632482	1213.09001115408	18.261183799518	8.84379298300901	5.80380984399452
ENSG00000101335	799.321510169483	-8.20901023227632	0.346414732587815	3.00064272003439E-124	2.41262788182321E-122	MYL9	focal adhesion / tight junctions	1402.40570841777	1868.15610021526	1509.13349841485	7.2223204526167	5.3451194507108	3.66631406570427
ENSG00000118971	2484.19193344178	-10.2355036372787	0.428110718690968	4.73392265010244E-124	3.77826201511301E-122	CCND2	focal adhesion / wnt signaling pathway	6104.25916140632	4300.01460556214	4492.13376545201	0	6.4029581415392	2.34111008864619
ENSG00000157227	623.809027305689	-3.17724039502761	0.138649009616852	2.35972024727143E-117	1.74836746921555E-115	MMP14	tnf signaling pathway	1168.69617475606	1080.61380427	1121.29643931619	125.305423007608	111.198996913695	135.743325570586
ENSG00000095637	604.435228925181	3.54932341890661	0.156345557387105	5.24197145636429E-115	3.79326527820708E-113	SORBS1	adherens junctions	98.860460813641	92.7499897826176	91.8194249814606	1197.62611685827	1151.65721843449	993.898162680597
ENSG00000136848	482.464391907262	-4.22822797348387	0.188969455592962	9.60287802868028E-112	6.7031793930746E-110	DAB2IP	tnf signaling pathway	902.909017254369	807.819361972775	1039.12315529232	47.914254179819	50.4320299962741	46.5885327480124
ENSG00000162909	12750.1890893624	-1.86410383266692	0.0837227031853639	1.95076774590405E-110	1.32341303111972E-108	CAPN2	focal adhesion	21349.6963227206	19061.393825469	19648.1845106722	5454.86426904715	5718.76976766464	5268.22584060082
ENSG00000138814	1255.35690825749	2.23809988878463	0.103765781296167	6.73072222968924E-104	4.25997810158378E-102	PPP3CA	wnt signaling pathway / vegf signaling pathway	431.119805862021	413.346417723587	467.143160637806	2119.20681561739	2112.52019790253	1988.80505180161
ENSG00000150995	1254.59079634107	-4.12168851856103	0.192828922393177	4.39786685633987E-103	2.72780833097949E-101	ITPR1	gap junctions / proteoglycans in cancer	2952.93005626991	2144.7945270818	2018.85525066866	161.976143319194	105.207839960952	143.780960745901
ENSG00000189143	3478.9338048008	11.8832674452838	0.546586850817937	7.73804909087641E-103	4.77230987823397E-101	CLDN4	tight junctions / cell adhesion molecules	0.640293367774347	3.4643703834916	1.9761012151039	7424.75605403237	6955.3632190252	6487.40279078089
ENSG00000082781	3774.92268820338	1.86467364879156	0.0873084296305827	7.73282175367174E-102	4.71550077108033E-100	ITGB5	focal adhesion / proteoglycans in cancer / ECM-receptor interaction	1627.07806785894	1541.06882641589	1697.81372424783	6175.06005190308	5978.38532242775	5630.13013636681
ENSG00000127824	2390.31049118235	1.98636397880307	0.0931764392392476	1.85275439186976E-101	1.11416745410251E-99	TUBA4A	tight junctions / gap junctions	949.795765687442	1020.1334298613	910.2317085817	3801.42213145794	3667.59622425953	3992.68368724618
ENSG00000105357	1912.11717259491	1.9757220114639	0.093318497214147	3.97383922364549E-100	2.33156961367892E-98	MYH14	tight junctions	786.866094886992	745.659700452896	784.979719914773	3226.48497496209	2974.02463862674	2954.68790672599
ENSG00000136997	5328.82989059798	-1.73355605934533	0.0828075645049731	6.67532250844496E-98	3.83371895068338E-96	MYC	wnt signaling pathway / proteoglycans in cancer / signaling pathways regulating pluripotency of stem cells	7865.17376081812	8316.81971001534	8416.53408839023	2508.5331761363	2321.95968931192	2543.95891891599
ENSG00000114019	2558.25067724715	2.97051086835944	0.143395625084471	2.9452084567582E-96	1.65641270434621E-94	AMOTL2	tight junctions	679.918860933943	585.882596654675	461.232576284071	4987.24202596438	4522.52300486636	4112.70499877949
ENSG00000095739	588.415340687924	3.41751490002065	0.165835697041877	2.74838401588205E-95	1.52986329745599E-93	BAMBI	wnt signaling pathway	79.7075502074681	125.919287638693	93.9240419860194	1132.00283044818	1035.9028254625	1063.03550838469
ENSG00000102265	6851.61352878132	-2.50113605837796	0.122279686923786	8.43012754213949E-94	4.65673381201797E-92	TIMP1	hif-1 signaling pathway	10077.5788597091	13271.5711759881	11622.9692877153	1983.6868684879	2266.23852422456	1887.63645656287
ENSG00000136826	537.791648793779	3.33726444779185	0.166540026405097	2.88109839564286E-90	1.49631016916294E-88	KLF4	signaling pathways regulating pluripotency of stem cells	106.842831659164	104.304950243962	77.0959419896503	1079.28464187132	950.167065639857	909.054461358719
ENSG00000159840	4449.15928985584	-1.7537155382107	0.08734985586906	3.1955394041128E-90	1.65565548744355E-88	ZYX	focal adhesion	7023.18230610294	7202.09118547322	6382.19352268898	2010.97634914152	2096.56971664971	1979.94265907864
ENSG00000129521	573.160904132086	7.3013958042547	0.36261139653336	7.68039059294631E-90	3.94169265679129E-88	EGLN3	hif-1 signaling pathway	6.2476866124885	5.78845973742854	8.6102974932535	1325.05739556164	1187.28612697413	905.975458413572
ENSG00000277117	321.610549761419	4.15696677095189	0.207889778366599	1.26691453205322E-89	6.47139942972785E-88	FP565260.3	cell adhesion molecules	31.4606831250407	31.35084061001	37.9834126330244	583.601073031761	655.297822506457	589.969466662218
ENSG00000135404	21316.6621366616	-1.87261768447605	0.0957707912474836	9.62860553156314E-86	4.65539860767715E-84	CD63	proteoglycans in cancer	30041.4889666434	36910.5534571082	33602.9541400103	9345.182561103	8916.84297560627	9082.95071949869
ENSG00000169992	1351.17389088267	-2.52299526158697	0.1293327956135	1.4150846947775E-85	6.8115462614024E-84	NLGN2	cell adhesion molecules	2668.11178083503	2011.83437269102	2233.36233512707	396.98764862286	405.877126639832	390.870081380222
ENSG00000087460	15071.611823815	-1.47699489687365	0.0756875253937128	2.93840264909861E-85	1.39583770479828E-83	GNAS	gap junction	21671.9702676638	23432.2220241375	21474.2075815461	7863.6676565416	7933.12339223807	8054.48002076261
ENSG00000011422	1866.21783661512	-1.9929168648299	0.10249790833164	7.04950973815102E-85	3.33415701319217E-83	PLAUR	proteoglycans in cancer	2767.70840829341	3235.85555651425	2955.28280884154	761.916723822871	766.046053486491	710.497468732143
ENSG00000234745	4231.65537439276	-1.79861347194061	0.0932207567971874	1.54437914434891E-83	7.16387325740821E-82	HLA-B	cell adhesion molecules	6466.84459429064	6806.11358479438	6468.12283329876	1868.01546342596	2048.68907428577	1732.14669626105
ENSG00000175029	3721.84769786515	1.63514570447932	0.0848373785325095	2.77071400091088E-83	1.27972425892923E-81	CTBP2	wnt signaling pathway	1869.99022969613	1713.57036949766	1841.6290599134	5391.07919209682	5766.63375599335	5748.18357999351
ENSG00000146592	579.759125288459	-6.75306133444248	0.359339179523583	7.88616756519195E-82	3.54453026237582E-80	CREB5	tnf signaling pathway	1564.34100945563	964.877777080665	913.640573793201	16.0950886184714	13.8200825664464	5.78022021634279
ENSG00000130545	472.562937547461	7.28010407388647	0.38140656437614	5.80703470476506E-81	2.5727533960356E-79	CRB3	tight junctions	10.0243056680287	5.26323777977395	3.05718499665539	992.789493482771	941.767386797368	882.476016560168
ENSG00000120693	373.914501351304	-4.97159446358192	0.26514623163529	1.20851424808197E-79	5.23665385461309E-78	SMAD9	signaling pathways regulating pluripotency of stem cells	904.981278719876	648.318400065794	621.282827690634	33.9787871078208	19.5277034590419	15.3980110646555
ENSG00000076716	573.211257294264	-2.8422432383456	0.153640075786574	3.34980930206578E-77	1.40388050460514E-75	GPC4	wnt signaling pathway	1155.16925603491	942.613930759141	925.012659779104	127.300790183005	152.488933277113	136.68197373231
ENSG00000135679	2930.77092518153	-1.99338254479243	0.108437588260528	3.75927129183778E-76	1.53402294125012E-74	MDM2	proteoglycans in cancer	5235.48797803244	4651.88536649386	4181.6884377073	1217.5494028456	1121.28092253303	1176.73344347699
ENSG00000188130	981.495473745433	-1.92634796502349	0.10865289515945	6.00991303000041E-71	2.28893336786454E-69	MAPK12	proteoglycans in cancer / vegf signaling pathway / signaling pathways regulating pluripotency of stem cells	1451.48273050607	1652.26615303739	1564.40672001599	396.285530319081	409.969956132839	414.561752461224
ENSG00000119630	318.616289587039	-6.87861367978729	0.396757482040814	3.56956769549479E-67	1.27663500990933E-65	PGF	focal adhesion	734.785419931486	616.612433247584	544.825046715638	4.30746113962073	5.78083015748994	5.38654633041259
ENSG00000168404	739.598975296385	-2.16591226296513	0.125909322592948	4.5190854919307E-67	1.60827585154629E-65	MLKL	tnf signaling pathway	1253.25013206498	1109.59333181262	1270.37186153799	262.766815502539	249.608843880521	292.002866979659
ENSG00000163735	11459.2505245961	14.2338122357755	0.795487643180724	5.25303171766268E-66	1.82169433799903E-64	CXCL5	tnf signaling pathway	0	1.05792702873352	2.15872483133965	22070.4021708471	21609.0751750193	25072.8091498498
ENSG00000100292	1048.68588926179	-1.84314212526469	0.108220390078747	1.2403755955273E-65	4.2674031383997E-64	HMOX1	hif-1 signaling pathway	1626.7804792215	1762.02860601272	1537.84976677624	461.491372137259	465.200014357197	438.765097065811
ENSG00000164877	617.287247234506	2.1837810740729	0.129369907172069	1.13060581936627E-64	3.79943060876508E-63	MICALL2	tight junctions	220.770044945366	239.372282003232	205.05017146313	964.877766449822	991.238474748107	1082.41474379738
ENSG00000141510	939.404708262457	2.26660230915314	0.134760972131076	2.95216860647402E-64	9.84464336066735E-63	TP53	wnt signaling pathway / proteoglycans in cancer	346.474436256274	261.521573710692	357.09930674773	1528.07220716135	1593.76696747049	1549.4937582282
ENSG00000188677	545.266186060035	-8.33049382163557	0.492379013336559	2.34954817975935E-63	7.75172362224858E-62	PARVB	focal adhesion	1000.07307677959	1173.91972228654	1087.71499082005	4.4260675058806	4.42799326868812	1.03526569946411
ENSG00000178462	229.744799269081	-5.70992186536298	0.342821992620235	1.08061978673552E-62	3.51711768369435E-61	TUBAL3	tight junctions / gap junctions	390.871710635465	542.626271204017	419.912883744307	6.12413776927013	7.48589666886007	11.4478955925663
ENSG00000105974	551.324266263269	2.50122457495911	0.152920735648296	5.58813970659026E-61	1.75307694928277E-59	CAV1	focal adhesion / proteoglycans in cancer	173.202467335795	182.291202759033	137.738158034725	1013.05535731422	948.944453653024	852.713958482817
ENSG00000173218	1308.93751231736	1.90015651812795	0.115969559955604	5.68658699377891E-61	1.78138697038884E-59	VANGL1	wnt signaling pathway	594.466090957463	491.166126825713	565.982857590424	1949.88126592539	2225.90614765035	2026.22258495483
ENSG00000158769	2179.97800316995	2.24138911950134	0.136986802004592	6.02722608034009E-61	1.88537537432425E-59	F11R	tight junctions / cell adhesion molecules	864.432906204682	615.04862381219	791.860870728138	3568.21338989986	3938.40593593518	3301.90629243965
ENSG00000185483	231.125002926883	5.56548181391423	0.340347659901419	9.77609145795223E-61	3.0405325137634E-59	ROR1	wnt signaling pathway	9.82944798445464	13.8181343872293	6.51332683012511	443.138501043444	446.737015045785	466.713592270258
ENSG00000159399	7969.28726834613	-1.74737082488906	0.106959399602231	1.41515971919002E-60	4.37631087519887E-59	HK2	hif-1 signaling pathway	13198.3806492961	12301.3775575678	11392.7246731257	3639.90745197571	4035.43282491052	3247.90045320094
ENSG00000135047	2537.90847882949	-1.68420112712099	0.103367927021142	3.11895413603053E-60	9.54998241736063E-59	CTSL	proteoglycans in cancer	3559.95194842516	4295.53932814728	3772.3488610509	1163.84262872891	1185.20440174162	1250.56370488308
ENSG00000005884	6406.23765191002	1.52123068301859	0.0935548308358695	4.04621279725567E-60	1.2371723044454E-58	ITGA3	focal adhesion / ECM-receptor interaction	3181.92292333892	3418.68401040124	3288.10531471539	9864.52162095262	10083.6254376557	8600.56660439618
ENSG00000152556	5523.47703815243	-1.37951476897128	0.084865612624323	7.96442517686739E-60	2.41480036542757E-58	PFKM	hif-1 signaling pathway	8405.35664019782	7684.55515465404	7874.83729144138	2950.85822050748	3235.47800064526	2989.7769214686
ENSG00000101680	314.250781354433	-3.06270268584189	0.190093054507458	2.7831183858352E-59	8.3451266627205E-58	LAMA1	focal adhesion / ECM-receptor interaction	656.330827244216	535.698251709166	494.454482662392	61.0562614345782	67.6463537944976	70.3185112817453
ENSG00000181929	1915.97452096806	-1.48552933919384	0.094023278551293	1.07385951273038E-56	3.10005534067338E-55	PRKAG1	tight junctions	2878.79460080308	2934.8719681659	2666.92864335286	1037.86535440842	1026.48843005608	950.898129022035
ENSG00000196396	3763.73118605111	-1.4380820753722	0.0927657984957373	1.20837263556806E-54	3.35026328806475E-53	PTPN1	adherens junctions	5725.27626525317	4995.35163048453	5792.71777255118	2060.34881153371	2017.75900911895	1990.93362736512
ENSG00000128342	2866.51728835508	-1.84047733323449	0.119501506174792	3.933752459475E-54	1.08098521699674E-52	LIF	signaling pathways regulating pluripotency of stem cells	5058.74659860376	3857.01311987293	4549.7413638241	1248.51997039463	1318.50903006796	1166.57364736711
ENSG00000166949	876.760237481481	2.75247622715862	0.179190345766613	4.31015586989429E-54	1.18292255094229E-52	SMAD3	adherens junctions / signaling pathways regulating pluripotency of stem cells / wnt signaling pathway	284.518913336953	230.953203974497	156.782910376194	1566.08256078319	1516.27574640523	1505.94809001283
ENSG00000138448	4333.04903837817	1.54177560313853	0.100430320409254	1.16199087420822E-53	3.14927089740152E-52	ITGAV	focal adhesion / proteoglycans in cancer / cell adhesion molecules / ECM-receptor interaction	2467.04608898634	2140.75101993615	2015.20312148886	6572.2086477305	6597.29222909162	6205.79312303553
ENSG00000196465	1994.80498814498	-1.82593517516474	0.119241767623988	1.5116368552532E-53	4.08160752371789E-52	MYL6B	tight junctions	2744.62354256955	3541.19043844543	3062.58216305323	930.051640537955	849.717999149697	840.664145114027
ENSG00000077782	2305.88831377649	-2.11699184862823	0.13903061091887	4.43786590863493E-53	1.18501391156895E-51	FGFR1	adherens junstions / signaling pathways regulating pluripotency of stem cells / proteoglycans in cancer	4569.52012157381	3217.26543493059	3474.76213965283	910.17779806628	839.445318249199	824.159070186217
ENSG00000041982	897.356297578074	2.40552507150568	0.159256745797994	2.24946074237994E-52	5.90490244937438E-51	TNC	focal adhesion / ECM-receptor interaction	302.356456039856	210.766054546667	335.889602220118	1442.5460776408	1543.87927486764	1548.70032015337
ENSG00000156299	281.599924154524	6.58233164336187	0.441954545375316	5.95032263540136E-50	1.47798116809986E-48	TIAM1	tight junctions / proteoglycans in cancer	6.00528584964065	5.00796916581119	5.89752505337373	498.189676725799	611.361136753062	563.137951379459
ENSG00000142156	245.994840397061	-3.41360655820506	0.233193204586927	1.02489741278384E-49	2.52548217186428E-48	COL6A1	focal adhesion / ECM-receptor interaction	502.914945560455	391.614629234411	455.229860762945	50.3108224228751	47.5440127235894	28.3547716780907
ENSG00000117394	7439.02117357603	1.92548420164442	0.131137391173156	1.97055984485608E-49	4.84472068765353E-48	SLC2A1	hif-1 signaling pathway	2636.88725354591	3532.63325268021	3075.79084375951	12706.8881414828	12540.0396661311	10141.8878838567
ENSG00000169398	5670.71667343913	-1.36151982476259	0.0927687720828224	3.59475848915533E-49	8.76838337540148E-48	PTK2	focal adhesion / proteoglycans in cancer / vegf signaling pathway	8804.70546340836	7544.25689731376	8173.84771757469	3054.54087360195	3336.45790358036	3110.49118515568
ENSG00000185386	487.871433007773	-2.06583090308489	0.141454268460385	4.72734893001883E-49	1.14794203491923E-47	MAPK11	proteoglycans in cancer / vegf signaling pathway / signaling pathways regulating pluripotency of stem cells	759.036382854834	843.286870526471	763.124548747773	206.219711934919	165.939606379066	189.621477603577
ENSG00000161638	3467.09361958139	-2.13581332962066	0.147376153642586	2.39422041686714E-48	5.73687980461023E-47	ITGA5	focal adhesion / proteoglycans in cancer / ECM-receptor interaction	6009.24805135711	5206.52248281225	5764.46848020699	1408.20693810895	1445.72760953593	968.388155467102
ENSG00000159128	1026.42811450349	-1.45509668660447	0.100162496576985	3.0154887505265E-48	7.20960851158367E-47	IFNGR2	hif-1 signaling pathway	1520.22706356907	1499.51236276639	1499.81607627016	531.386978202511	577.338465882868	530.28774032994
ENSG00000070770	4274.49279671542	-1.31973623039265	0.0911119925487562	6.24360329369319E-48	1.48621034981124E-46	CSNK2A2	adherens junctions / wnt signaling pathway	6618.97538938723	5852.3703190516	5861.37058479006	2331.7812934143	2453.53103596429	2528.92815768505
ENSG00000183579	745.041786284787	1.60484490712012	0.111047811084506	8.00183631799225E-48	1.90264911968558E-46	ZNRF3	wnt signaling pathway	364.490159794842	356.361192896076	380.341091015907	1105.10585236658	1143.15517632745	1120.79724530786
ENSG00000213923	3793.92709455308	-1.20652808100872	0.0836122966645813	1.56638682022786E-47	3.69214891208759E-46	CSNK1E	wnt signaling pathway	5575.24873842956	5106.17375548009	5217.24662454785	2199.00982822863	2342.34171889238	2323.54190173996
ENSG00000165215	174.924076084159	3.59831843269925	0.251206768890722	2.35792419942936E-47	5.5159672893763E-46	CLDN3	tight junctions / cell adhesion molecules	29.377324401363	29.6218934901918	19.4285650085755	354.54959619445	323.535737828531	293.031339581841
ENSG00000160293	1257.40085350597	-1.51697469393484	0.10650007749851	1.68473692013154E-46	3.8702596612842E-45	VAV2	focal adhesion / proteoglycans in cancer	1825.33486916481	1763.38553988056	2011.13166096805	608.425823124604	680.795139510008	655.3320883878
ENSG00000116711	140.265063479112	4.37924704231454	0.313386524617536	3.19879720553584E-45	7.12232702922847E-44	PLA2G4A	vegf signaling pathway	11.9785870568482	10.0534556896268	16.6999235452458	277.331300063242	262.492096425395	263.035018094312
ENSG00000169750	763.433046224033	-2.28625091547432	0.163481420223164	3.21524930343007E-45	7.15162368116428E-44	RAC3	focal adhesion / adherens junctions / wnt signaling pathway / vegf signaling pathway	1004.67601767529	1516.21697045011	1287.42645959704	264.01615997502	242.550334825493	265.712334821255
ENSG00000108797	507.093810951164	-2.75935449883817	0.199419028230674	1.163219621653E-44	2.54816697946165E-43	CNTNAP1	cell adhesion molecules	1108.87481073487	688.085148185541	859.683607131616	146.21753461312	130.078850469258	109.622914572584
ENSG00000143375	885.277890781007	1.97245286837758	0.142991442209908	6.27115247095509E-44	1.34659197815988E-42	CGN	tight junctions	392.823624846038	304.130750321601	372.819233756205	1256.86217221229	1587.46458345643	1397.56698009348
ENSG00000178585	737.520085968964	2.09604432170846	0.15232998076235	7.8738987921424E-44	1.68740837984817E-42	CTNNBIP1	wnt signaling pathway	221.340144477719	328.36156349096	284.219387362919	1254.12614372576	1137.40464141432	1199.66863534211
ENSG00000156711	3580.78742161192	-1.42491002609671	0.103623377547701	1.85825109426435E-43	3.92802074054379E-42	MAPK13	proteoglycans in cancer / vegf signaling pathway / signaling pathways regulating pluripotency of stem cells	5904.17190654747	4892.47044750166	4880.41315029266	1894.83648136324	1984.88341887867	1927.94912508781
ENSG00000050820	2239.31589046226	1.18015848199085	0.08626067016976	5.79099570142896E-43	1.20533773425044E-41	BCAR1	focal adhesion	1325.47756534987	1345.61362455217	1431.62849566435	3202.14028597852	3041.37329516957	3089.66207605911
ENSG00000171791	173.892760512144	-3.25629911285831	0.240890551627901	1.18400816907594E-42	2.44331115422715E-41	BCL2	hif-1 signaling pathway / focal adhesion	347.764494778929	287.842369615668	309.644255172836	41.7968482813792	29.8891488260173	26.4194463980356
ENSG00000171223	2200.9790269275	1.6086018070681	0.118953436938782	3.59596086174854E-42	7.32314393505619E-41	JUNB	tnf signaling pathway	961.061940599904	1188.05106188847	1095.55376609227	3659.11539725128	3303.93296799291	2998.15902774016
ENSG00000142875	178.796907887456	4.16442528331034	0.314336008947599	1.03968422714462E-41	2.097630565714E-40	PRKACB	tight junctions / gap junctions / wnt signaling pathway / proteoglycans in cancer	10.6885318342126	31.9404869307563	17.9415367899566	301.186103678608	391.850980008965	319.173808082236
ENSG00000035403	7199.99592208012	1.73417064580834	0.130477354315224	7.10846642820148E-41	1.39024952873717E-39	VCL	focal adhesion / adherens junctions	4011.91848647313	2800.34789151171	3112.24461399795	10572.6307850252	11519.3766418314	11183.4571136413
ENSG00000072110	6925.80331625914	-1.46582552697069	0.110670846036196	1.5572765189882E-40	3.01578197597813E-39	ACTN1	adherens junstions / focal adhesion / tight junctions	10866.9840835809	8715.76249509687	10980.3566837318	3527.54510332624	3880.47164661434	3583.6998852048
ENSG00000175470	994.916671499651	1.37787571760187	0.104074870904168	2.05811123056639E-40	3.96798727392236E-39	PPP2R2D	tight junctions	561.938550364099	537.444818180705	552.945362217259	1523.73292356237	1425.32126756413	1368.11710710935
ENSG00000171992	173.727963375398	3.71692878992999	0.285316235530572	6.53366394178806E-40	1.242025486097E-38	SYNPO	tight junctions	37.1675823168495	13.6397263996323	22.7650001575518	318.975655679526	353.161438770428	296.658376928397
ENSG00000039068	6119.19292062578	17.2416134048969	3.51890810415272	7.42847124471255E-40	1.40842517250188E-38	CDH1	adherens junctions / cell adhesion molecules	0	0	0	12309.8214731661	12513.1776513058	11892.1583992828
ENSG00000143545	4138.08564103564	-1.46647458223535	0.111999329593791	1.25652593189306E-39	2.36787512634257E-38	RAB13	tight junctions	5855.64245020266	7013.05761799365	5392.55337545543	2170.39232040846	2228.59619695357	2168.27188520008
ENSG00000141959	5033.79636129238	1.07697643793726	0.0821138474357053	1.43997708599919E-39	2.70419226297202E-38	PFKL	hif-1 signaling pathway	3366.08322555404	3156.12125840299	3170.19145974998	7183.53405041826	6763.73698581038	6563.1111878186
ENSG00000019991	4984.03809245627	-17.2965417576927	3.70145816335046	1.51075519500295E-39	2.82976570563581E-38	HGF	focal adhesion / proteoglycans in cancer	10663.9107766584	9718.30412244535	9522.01365563391	0	0	0
ENSG00000156515	6262.26417084719	-1.40821162690715	0.107759487549675	1.8721244984707E-39	3.49157652382306E-38	HK1	hif-1 signaling pathway	10186.3117697018	8609.08252351441	8539.25879082424	3351.61437283576	3727.26393254734	3160.05363565964
ENSG00000173511	913.793637479749	-2.07778150010124	0.160344903744803	3.96971163030895E-39	7.3531117561755E-38	VEGFB	focal adhesion	1322.23345123621	1794.72784084488	1324.33780340222	400.345062728507	332.535516684626	308.582149982052
ENSG00000096433	9692.78640340492	-1.67833385320582	0.130329284034935	2.43656121150082E-38	4.38601221728618E-37	ITPR3	gap junctions / proteoglycans in cancer	17020.1197722556	11865.5308585358	15486.8288054373	4369.7091573145	4804.99268802816	4609.5371388582
ENSG00000184557	134.617338593222	-3.36252864859267	0.263221410036791	2.66494548882614E-38	4.79314843553659E-37	SOCS3	tnf signaling pathway	259.637915570325	244.536807408412	232.858697113996	28.997364848906	21.1214350742551	20.5518115434364
ENSG00000116584	1240.47910905297	-1.43272265556696	0.111470713582906	2.98036822964014E-38	5.35159751011231E-37	ARHGEF2	tight junctions	2023.86885193067	1735.75113839542	1680.60245984935	659.296023854705	683.065441632732	660.290738654963
ENSG00000102144	39026.2607497978	-1.60227176387934	0.12520845715242	5.1670903050053E-38	9.24751553432483E-37	PGK1	hif-1 signaling pathway	59043.6227445031	66139.0062049786	51320.07397427	21432.1085191313	19671.8019128106	16550.9511430929
ENSG00000090339	1116.81944602238	-1.43968340325682	0.11236591850056	5.28390769290738E-38	9.44101663418324E-37	ICAM1	cell adhesion molecules	1728.89787687882	1657.3826376127	1519.61960770471	569.421208174518	653.985603044177	571.609742719323
ENSG00000160223	338.496970882564	2.25836771818208	0.178304693616491	1.69171104344003E-37	2.98823067876645E-36	ICOSLG	cell adhesion molecules	116.561588287433	94.4116623620652	136.643173803586	501.876214652226	582.965277751105	598.523908438966
ENSG00000173402	2268.63518469269	1.36327794347591	0.107472320172449	2.87808231201767E-37	5.05095302438088E-36	DAG1	ECM-receptor interaction	1199.2698401908	1159.5425129647	1436.68372466307	3204.90296044756	3244.05670634469	3367.35536354531
ENSG00000143217	154.385207921559	3.31266386857653	0.266763949692795	2.6407505664918E-36	4.49279420438641E-35	NECTIN4	adherens junctions	24.3794946950579	35.9776691914631	22.7069140927875	302.282750429863	308.716462968653	232.247956151531
ENSG00000135424	155.782142503925	-2.97926093595633	0.240369337596795	2.91768058975754E-36	4.9561758938221E-35	ITGA7	focal adhesion / ECM-receptor interaction	273.044663997106	288.517706220468	268.467698832732	29.9458638030291	44.5588343654703	30.1580878047426
ENSG00000146648	2746.1569348438	1.56214672089162	0.124825420180177	3.05117349069505E-36	5.1748379148046E-35	EGFR	focal adhesion / adherens junctions / gap junctions / proteoglycans in cancer / hif-1 signaling pathway	1535.71753437218	1126.5915504517	1491.93869075523	4006.5120779483	4193.01660375777	4123.16515177761
ENSG00000100852	4564.57024714811	1.54858944785812	0.125051854559515	1.06715862218871E-35	1.77933537089822E-34	ARHGAP5	focal adhesion	2763.75202033335	1978.50621079797	2196.85821116689	6687.2366442609	7033.94919579501	6727.11920053454
ENSG00000125755	2787.01669781754	1.22864570613624	0.100013209857752	5.37788973452309E-35	8.77149573604521E-34	SYMPK	tight junctions	1714.30504212153	1564.65408451748	1706.41999173263	3932.39152968673	3575.59124532605	4228.73829352084
ENSG00000174775	996.448395982987	1.66268255766942	0.135875374929443	5.90762380290289E-35	9.60663708893026E-34	HRAS	focal adhesion / gap junctions / signaling pathways regulating pluripotency of stem cells / proteoglycans in cancer / vegf signaling pathway	400.397564078666	538.345379617924	486.457837543693	1485.98464756649	1410.12609411089	1657.37885298027
ENSG00000106617	726.998860349124	-1.31485560673774	0.107505730710669	8.86927066247419E-35	1.4315464446963E-33	PRKAG2	tight junctions	1056.5383315662	1025.00520960539	1034.81978885333	400.680562498122	417.427369318888	427.521900252816
ENSG00000068078	200.047921295522	-2.66158622093423	0.219723018524817	1.38961019771163E-34	2.22306910700972E-33	FGFR3	signaling pathways regulating pluripotency of stem cells	310.850046030135	326.333053034928	402.595261613785	52.8240872166748	63.9567063719399	43.7283735056702
ENSG00000213949	228.516048217365	2.2890172051288	0.190547425233218	5.59147267378686E-34	8.7833053744746E-33	ITGA1	focal adhesion / ECM-receptor interaction	92.2088766847159	69.1403245150936	68.8412390135944	350.930875549466	394.817228222979	395.157745318339
ENSG00000160867	262.657587864387	-2.42764134228288	0.202426520783153	5.71577857257603E-34	8.96559516127552E-33	FGFR4	signaling pathways regulating pluripotency of stem cells	363.486322598156	484.51578895691	484.239394404267	95.6665668426588	74.5012793408103	73.5361750435202
ENSG00000127314	4481.38086391785	-1.01593457948668	0.0845150698415039	1.56803928295108E-33	2.41251345099822E-32	RAP1B	focal adhesion	6243.58248063665	5987.02009433471	5782.02850684834	2821.95858301157	3127.31310984239	2926.38240883343
ENSG00000129946	96.4268602890794	-4.89341296172727	0.409774116014086	1.87828061315825E-33	2.88166740855494E-32	SHC2	focal adhesion / vegf signaling pathway	190.223674131926	198.93860277828	171.052704755359	6.8988053042261	6.58514438811637	4.86223037656902
ENSG00000003400	313.459678468657	1.98228780153656	0.166357509139019	2.38022788426372E-33	3.63889909432966E-32	CASP10	tnf signaling pathway	132.495603320822	129.249685564395	113.924502920148	505.485524963828	551.226127733792	448.376626308956
ENSG00000152939	351.0663945427	1.73602422012849	0.146156724723857	4.39829180362631E-33	6.66312049999466E-32	MARVELD2	tight junctions	163.303959449444	148.703492183991	170.91691556149	530.459408677941	566.499585721218	526.515005662117
ENSG00000151276	637.423836950779	1.41748826034512	0.124925705167476	2.97594947479137E-30	4.06064658379924E-29	MAGI1	tight junctions	357.164236782472	325.452941616651	353.436165974383	843.577372638508	962.732583715834	982.179720976826
ENSG00000132470	2229.6196697686	12.9605379000255	1.31950383051457	6.84340709185896E-30	9.16493057107749E-29	ITGB4	focal adhesion / ECM-receptor interaction	4.00001819766549	0	0	4488.47315552514	4653.98220866329	4231.26263622548
ENSG00000182985	1898.74865773591	1.17263453743298	0.103896692925695	7.45046576940952E-30	9.95949269631227E-29	CADM1	cell adhesion molecules	1201.28604122103	1031.45562757756	1257.21842704979	2637.05344146607	2680.36767658669	2585.11073251431
ENSG00000087470	3268.66041435699	-1.01445473099848	0.0904457631671342	1.9235019485285E-29	2.53998198300518E-28	DNM1L	tnf signaling pathway	4731.37535174154	4092.8723565933	4310.31234752282	2133.83911882538	2139.8329255056	2203.73038595331
ENSG00000198561	5407.05971359694	1.45901983785763	0.130819889379671	2.55243747501094E-29	3.3602707789577E-28	CTNND1	adherens junctions	3339.93016301351	2326.09592922765	2937.07791941944	8295.98190615315	8118.21998404	7425.05237972788
ENSG00000175866	599.703151673007	1.5143686171249	0.136187683890353	3.44733644594394E-29	4.52194724501492E-28	BAIAP2	adherens junctions	329.471264644008	262.234251135317	335.981981996001	849.255071735343	906.871635448362	914.404705079013
ENSG00000099875	2819.12744131424	1.23988280933667	0.111654925578437	5.46145194991292E-29	7.11660626534572E-28	MKNK2	hif-1 signaling pathway	1827.49533921194	1421.70426972742	1762.4249817454	4025.76224848306	3925.54955594263	3951.82825277501
ENSG00000148737	931.332623656807	1.39423361947551	0.125775078886295	5.48462775179703E-29	7.14251852812008E-28	TCF7L2	adherens junctions / wnt signaling pathway	588.474411081691	463.072819209691	481.057910666467	1363.02924905535	1412.46452967489	1279.89682225275
ENSG00000100485	644.887126582238	-1.66999020358879	0.15157072364666	8.6145292715249E-29	1.11449830724394E-27	SOS2	focal adhesion / gap junctions / proteoglycans in cancer	1165.34732167564	885.874904616644	899.734798412782	337.427003994732	285.929381449549	295.009349344081
ENSG00000204525	12393.1788703674	-1.05561504506062	0.0953259540919121	9.29558304421754E-29	1.20189286662846E-27	HLA-C	cell adhesion molecules	15797.5776637509	18655.2238046947	15820.2200952355	8371.28039044728	7904.30426340651	7810.4670046695
ENSG00000123104	1986.50420889343	1.3571110178941	0.123993956272549	2.86034267718242E-28	3.63981120626924E-27	ITPR2	gap junction / proteoglycans in cancer	1261.88155929718	922.034284772443	1145.13549864838	2818.51753547273	2959.72978753625	2811.72658763361
ENSG00000134318	3832.68492042912	1.11104959510378	0.102366087564827	1.01362481045846E-27	1.26536981082477E-26	ROCK2	focal adhesion / tight junctions / wnt signaling pathway / proteoglycans in cancer	2684.03362459599	2149.01504264993	2420.91780525045	5093.35128247333	5334.0188003806	5314.77296722439
ENSG00000137710	1440.95368765245	12.5699380422767	1.31675180474551	1.23340693875784E-27	1.53180956713353E-26	RDX	tight junctions / proteoglycans in cancer	0	0.795664901264489	0	3074.92099832818	2823.25437206589	2746.75109061934
ENSG00000095015	701.972526503916	1.23534059839745	0.114823129390872	2.61418468675965E-27	3.20629013360821E-26	MAP3K1	tight junctions	433.976490475872	387.440952291033	428.547818146747	1021.46335437364	996.420871864793	943.985671871407
ENSG00000168610	1736.52485119553	1.17639989560028	0.109769412605574	5.25278847592464E-27	6.3812414674789E-26	STAT3	signaling pathways regulating pluripotency of stem cells / proteoglycans in cancer / hif-1 signaling pathway	1203.90515405933	956.356080541974	1027.04258244649	2390.50696218269	2432.34459836113	2408.99372958155
ENSG00000162889	1703.33881977716	-1.06522252871712	0.0996695066358549	6.29339203480763E-27	7.61556564568779E-26	MAPKAPK2	vegf signaling pathway	2510.04229263118	2240.55770990631	2175.37586327526	1114.07456297521	1125.55702860493	1054.42546127005
ENSG00000130396	2848.33913383403	1.07940501105159	0.101310936183778	9.33451841920126E-27	1.11895671100188E-25	AFDN	adherens junctions / tight junctions	2024.729514804	1687.41309515263	1759.56013197715	3891.72889650751	3694.98457265505	4031.61859190786
ENSG00000107263	1699.29521822401	-1.44351123618787	0.136419697699371	1.31528581336352E-26	1.56457751903062E-25	RAPGEF1	focal adhesion	2603.64898459811	2023.44125978654	2846.24722428247	903.336287188763	958.61292073471	860.484632753469
ENSG00000111679	245.952355752399	7.72236133234779	0.715596640546114	2.10192774166118E-26	2.47858497249986E-25	PTPN6	adherens junctions / proteoglycans in cancer	2.55249961183102	0	4.43460108925125	475.358771164193	521.843400826414	471.524861822707
ENSG00000110400	637.074676051612	-1.41776251382458	0.13481099748819	2.68422969034586E-26	3.14473515098318E-25	NECTIN1	adherens junctions / cell adhesion molecules	886.333345130419	932.106325246001	970.132557015841	293.536282831469	358.568843381746	381.770702704194
ENSG00000081059	570.228017009464	1.28974122833826	0.123754331723068	8.67128825553294E-26	9.93901777926951E-25	TCF7	adherens junctions / signaling pathways regulating pluripotency of stem cells / wnt signaling pathway	342.966461681788	296.814770603489	348.249188218871	824.844243958371	798.804977595554	809.688459998712
ENSG00000181274	307.093949990129	-1.55802212267798	0.150221783748746	1.03960618600144E-25	1.18595957393092E-24	FRAT2	wnt signaling pathway	444.859067686781	476.067016150513	457.649805344372	159.915252372688	142.807283919818	161.265274466599
ENSG00000107242	83.4462684555297	3.4865336906568	0.338502480830572	1.16786909147094E-25	1.32809167662351E-24	PIP5K1B	focal adhesion	12.3198986463306	15.4048265088346	12.008361958161	144.092463881116	161.594506446426	155.25755329231
ENSG00000100311	272.608572959224	6.83227531402084	0.681895634409211	1.61333779954569E-25	1.82131826782826E-24	PDGFB	focal adhesion / gap junctions	0.828945223876494	3.34336700105287	10.6880603086665	547.950217269142	637.088773852187	435.75207410042
ENSG00000092969	372.07859516474	9.44897299964866	0.97489715224408	1.6940087714621E-25	1.91139482430721E-24	TGFB2	proteoglycans in cancer	0	6.42054401945682	1.51211108903821	820.496916343624	688.441877487229	715.600122049092
ENSG00000180353	88.0274667010195	-3.04514921005566	0.297424705057404	1.91811606727445E-25	2.15977083529362E-24	HCLS1	tight junctions / proteoglycans in cancer	167.741178653302	140.896350838034	164.081235133358	16.8515583219528	21.0803577764857	17.5141194829851
ENSG00000160007	3892.86909114284	1.30162997380106	0.125873791360462	2.05049511529576E-25	2.30166486338964E-24	ARHGAP35	focal adhesion	2509.65772872094	1840.09282426068	2357.12299851731	5142.02334390891	5865.73539408966	5642.58225735953
ENSG00000165376	580.886053151869	10.5203157429414	0.973418123228466	2.28659245818761E-25	2.55874410694819E-24	CLDN2	tight junctions / cell adhesion molecules	0.988693811407044	1.07786412342809	0	1054.04794564817	1182.89397760538	1246.30783772283
ENSG00000197122	1257.62527370072	-1.34051007760415	0.129887362809372	2.29395742200322E-25	2.56434200176456E-24	SRC	focal adhesion / adherens junctions / tight junctions / gap junctions / proteoglycans in cancer / vegf signaling pathway	1962.13464215813	1521.16207417748	1939.61061184107	687.339132779432	761.878266913604	673.626914334599
ENSG00000126016	352.41703031695	1.92631746633732	0.187952045296232	2.77363025847115E-25	3.08783278364873E-24	AMOT	tight junctions	178.492830340986	123.53983605987	133.113054948491	567.584865415761	631.930405403514	479.841189733077
ENSG00000171608	209.365886834326	-1.95285365394748	0.191617058190686	4.0473605779773E-25	4.4714580553338E-24	PIK3CD	focal adhesion / proteoglycans in cancer / hif-1 signaling pathway / vegf signaling pathway / signaling pathways regulating pluripotency of stem cells	350.642814143643	307.958139886948	340.969604890516	101.134812212118	77.1288276361674	78.3611222365653
ENSG00000196358	80.8774248345797	-5.82746862098573	0.567440142681702	4.5449860414127E-25	5.00594124672899E-24	NTNG2	cell adhesion molecules	139.798315242278	164.588584481283	172.852238653449	4.22331752238063	1.82109200536778	1.98100110271923
ENSG00000154582	2808.73605020362	-1.13550403717852	0.110617043826808	5.0424540701652E-25	5.54823291481076E-24	ELOC	hif-1 signaling pathway	3453.64486239013	4372.93267567633	3775.67091223916	1680.59505902494	1732.51301837494	1837.0597735162
ENSG00000104290	714.663030474875	-1.36482657941809	0.134203240780445	1.01049560408028E-24	1.09849018873204E-23	FZD3	signaling pathways regulating pluripotency of stem cells / wnt signaling pathway / proteoglycans in cancer	974.408551817727	1042.35691357632	1078.39520108519	432.965302651797	423.529430018656	336.322783699551
ENSG00000213937	68.2954525478894	4.75647489399043	0.476534613760313	5.99299418782298E-24	6.34334036194291E-23	CLDN9	tight junctions / cell adhesion molecules	5.24597653719581	5.2896324928297	3.23808886972943	138.873798574981	137.159564675182	119.965654137419
ENSG00000197702	1222.78623733656	1.01368242281939	0.102828591263243	3.65608097008071E-23	3.72628459058602E-22	PARVA	focal adhesion	868.458700633709	776.603052949402	777.604461060374	1653.67372144227	1703.50551981046	1556.87196812312
ENSG00000152256	3226.56966641782	-1.16499063346773	0.119596137914377	9.70001224395833E-23	9.65952136716016E-22	PDK1	hif-1 signaling pathway	4614.95092728126	4699.69164112591	4102.8974257806	2059.5319631329	2199.58256322145	1682.76347796478
ENSG00000139292	417.276829910813	12.8755899696025	3.11332574975929	1.05533256907699E-22	1.04996401201157E-21	LGR5	wnt signaling pathway	0	0	0	725.693002331769	864.485088292482	913.482888840625
ENSG00000075711	2903.62458397544	1.05541375902585	0.108469202437211	1.34264879021079E-22	1.3297245705605E-21	DLG1	tight junctions	2043.50941268647	1647.55397688866	1950.49360080135	3983.9605029707	4112.44691665254	3683.78309385289
ENSG00000122861	626.90431490432	-1.15339422531103	0.11906190411325	1.6551650592238E-22	1.62809144860397E-21	PLAU	proteoglycans in cancer	918.474746152534	855.445435707096	825.997744984276	410.791356373039	385.298667772823	365.417938436149
ENSG00000053747	794.995933071642	11.3550183857926	1.30618454098086	1.95366387693126E-22	1.9130396528778E-21	LAMA3	focal adhesion / ECM-receptor interaction	0	2.22648407401848	0	1522.88189039316	1673.93967526001	1570.92754870267
ENSG00000058335	116.53742815414	7.14152096526628	0.731716314388804	3.23179419308021E-22	3.12930509088217E-21	RASGRF1	focal adhesion	0	0	5.84314849950906	214.769955289028	226.371708536447	252.239756599857
ENSG00000124181	2945.0420516422	-1.40127942191402	0.146806458436145	5.32780673238218E-22	5.09521393626805E-21	PLCG1	vegf signaling pathway / proteoglycans in cancer / hif-1 signaling pathway	4825.48441988767	3245.56587452653	4782.04396382192	1598.95181799479	1593.62767892504	1624.57855469723
ENSG00000174804	241.325540893935	-2.06354980528444	0.21799248060391	5.95096191488809E-22	5.68615458672119E-21	FZD4	signaling pathways regulating pluripotency of stem cells / wnt signaling pathway / proteoglycans in cancer	492.075324666375	308.915107919081	372.379532510862	83.1137108494583	91.170601136274	100.298968281561
ENSG00000141736	2671.0371236393	1.12678638860814	0.11792973632348	6.4268675098191E-22	6.11933626187118E-21	ERBB2	focal adhesion / adherens junctions / tight junctions / proteoglycans in cancer / hif-1 signaling pathway	1852.41750718658	1409.72585546122	1752.25872559495	3645.08795515629	3850.80553747995	3515.92716095683
ENSG00000065534	79.0599033640313	4.77378698467489	0.519930792393084	6.64965323635253E-22	6.31208229593254E-21	MYLK	focal adhesion	10.1742831388431	1.09921548463075	7.14688080980019	173.093386920276	155.478730897205	127.366922933433
ENSG00000079277	595.325907071858	1.2609240573915	0.132368436380379	7.03245323344538E-22	6.6637942926611E-21	MKNK1	hif-1 signaling pathway	298.549814959014	374.116563892404	374.464066122787	851.43368493027	834.509292568856	838.882019957817
ENSG00000082512	468.373957746283	-1.40334492115534	0.147843925994148	8.59491343636349E-22	8.11600590648173E-21	TRAF5	tnf signaling pathway	782.738394738884	626.474022443943	636.569416766491	239.807719026279	272.807049197405	251.847144304694
ENSG00000006210	249.350201323365	12.5482085008543	3.09301764657485	1.62399225005143E-21	1.50921437313213E-20	CX3CL1	tnf signaling pathway	0	0	0	512.745371834577	552.038848937605	431.316987168008
ENSG00000134245	84.9658479861947	-3.93821598942728	0.423687118116404	1.91930430457977E-21	1.77227465538588E-20	WNT2B	signaling pathways regulating pluripotency of stem cells / wnt signaling pathway / proteoglycans in cancer	230.427880455646	122.819070527085	126.959362587197	13.1329727980676	9.5050980520506	6.95070349712188
ENSG00000001626	116.788029701936	7.73607294218156	0.827211557214657	2.16498187812462E-21	1.99488928659624E-20	CFTR	tight junctions	1.41009353346922	0	0.725314121499468	226.841456702901	217.639969225072	254.111344628674
ENSG00000121281	1183.67761402975	-1.09577777500439	0.116851588418643	3.44755872534778E-21	3.13807347457338E-20	ADCY7	gap junction	1599.8273446103	1444.69698446037	1803.52823751925	787.989493424073	731.546266056245	734.477358108237
ENSG00000133026	325.75009681596	12.3147521940641	3.09139903418641	7.38643552083658E-21	6.58259970122501E-20	MYH10	tight junctions	0	0	0	693.946598123231	635.670880845865	624.883101926665
ENSG00000100234	218.134200660758	12.3027980717337	3.07545078628269	1.0685285429599E-20	9.45837947336463E-20	TIMP3	proteoglycans in cancer	0	0	0	472.380656221151	464.728215093214	371.696332650183
ENSG00000100968	78.3508310832078	6.38001143163038	0.706498115507595	1.24348440030066E-20	1.09645827969647E-19	NFATC4	wnt signaling pathway	0	2.85584315491823	5.27759869497288	143.245395779035	182.2265709561	136.499577914221
ENSG00000101017	307.26095161818	-10.6204855253834	1.30911706269681	8.2874567110038E-20	6.98688923258957E-19	CD40	cell adhesion molecules	639.684558872729	640.252367217369	562.944158622793	0	0.684624996191125	0
ENSG00000215375	123.921704342239	2.14768448313539	0.240506768855705	8.96020662653192E-20	7.5452725234826E-19	MYL5	focal adhesion	40.7642552776761	49.0278874902372	44.2274001251394	187.070234036226	193.769054839369	228.671394284785
ENSG00000105991	145.376289228055	1.96129476975874	0.222105876801984	2.28906285663474E-19	1.88732493561275E-18	HOXA1	signaling pathways regulating pluripotency of stem cells	53.639377906601	51.0794670693276	70.9005952760246	237.165982263893	219.903461101783	239.568851750699
ENSG00000092841	14569.2550805875	-1.17066766602861	0.13341184381984	7.61239700687059E-19	6.11611867587542E-18	MYL6	tight junctions	17596.2728314503	25036.9344918281	18068.3032638167	8875.95391174759	8723.59822210342	9114.46776257909
ENSG00000136574	160.151813742212	-11.738523748467	3.12316634042457	9.09630216464378E-19	7.27335630542364E-18	GATA4	tight junctions	296.268544572077	327.682729974305	336.95960790689	0	0	0
ENSG00000151150	197.721203572081	11.5988166413901	3.00543935658468	1.13386729481172E-18	8.99018447884133E-18	ANK3	proteoglycans in cancer	0	0	0	401.960557504801	405.687270946116	378.679392981567
ENSG00000028137	160.979665449659	11.5557599947089	3.00213886284491	1.90610512784325E-18	1.49492905420336E-17	TNFRSF1B	tnf signaling pathway	0	0	0	316.52306256002	355.545810654039	293.809119483893
ENSG00000106299	1552.58776226117	-1.00823219674883	0.116495722546162	2.7882664547054E-18	2.17110747723097E-17	WASL	adherens junctions	2384.83083430008	1906.38618852168	1943.92999474377	1052.07277574861	1035.14987035152	993.156909901364
ENSG00000198793	2207.90787333468	1.07019675078489	0.123767061162837	2.82706379888542E-18	2.19816361067348E-17	MTOR	proteoglycans in cancer / hif-1 signaling pathway	1414.0339759511	1208.16426630059	1630.64244432942	2817.51238823474	2981.31589783428	3195.77826735794
ENSG00000145506	409.904698094903	1.11729677522367	0.130836642848517	7.14533096951947E-18	5.42181020682622E-17	NKD2	wnt signaling pathway	259.756118702727	267.80531846889	244.04221512652	546.856644712381	569.367126039944	571.600765518957
ENSG00000163083	229.623127553081	9.97115597334265	1.30029145550757	7.54658434157011E-18	5.7083205390643E-17	INHBB	signaling pathways regulating pluripotency of stem cells	1.04919824384019	0	0	455.547717311731	486.512590241752	434.629259521161
ENSG00000163637	78.905267431063	6.42228363371333	0.740174639912651	1.14884654732979E-17	8.59192708418381E-17	PRICKLE2	wnt signaling pathway	0	3.94817746596029	0	148.079087892686	160.974400657841	160.429938569891
ENSG00000134871	158.092033518319	11.2476617296798	2.9847944558109	1.5991150241501E-17	1.18684403621452E-16	COL4A2	focal adhesion / ECM-receptor interaction	0	0	0	347.454775335744	324.296013640378	276.801412133793
ENSG00000117020	255.270293332745	-9.75544134672621	1.31153293348599	2.33693178241235E-17	1.71451341887089E-16	AKT3	focal adhesion / proteoglycans in cancer / hif-1 signaling pathway / vegf signaling pathway / signaling pathways regulating pluripotency of stem cells	635.999536576878	408.274653808115	483.651498068803	3.6960715426734	0	0
ENSG00000187498	171.623970605271	11.1313553249817	2.97758958862607	3.61306314020837E-17	2.62679128301351E-16	COL4A1	focal adhesion / ECM-receptor interaction	0	0	0	298.082330515641	329.39568050809	402.265812607893
ENSG00000171914	349.220310414279	1.31934142176895	0.160311167352954	7.89357074670741E-17	5.62394247916873E-16	TLN2	focal adhesion	208.766983431986	172.045600888577	212.031934028591	492.819472330656	453.71294889472	555.944922911143
ENSG00000137462	99.0798902520885	11.0198658465047	2.95725229188108	8.44553926844286E-17	6.00341231102247E-16	TLR2	proteoglycans in cancer	0	0	0	192.529330534324	203.318616027137	198.63139495107
ENSG00000121989	319.451581764006	1.30900678600765	0.159745057454257	1.08041228023365E-16	7.63249924880972E-16	ACVR2A	signaling pathways regulating pluripotency of stem cells	204.549660636488	175.150260400998	166.480674496176	455.764732802963	496.194506919211	418.569655328199
ENSG00000197646	86.8751771770751	-11.0740701839803	3.05950614283941	1.15083020705781E-16	8.10885198475108E-16	PDCD1LG2	cell adhesion molecules	174.166602814869	183.021347926391	164.063112321191	0	0	0
ENSG00000115414	169.179875031344	9.61887763969019	1.30078666019052	1.2161793273452E-16	8.54711460580669E-16	FN1	focal adhesion / proteoglycans in cancer / ECM-receptor interaction	0	0	1.05172474000222	388.3702750932	337.789721599277	287.867528755584
ENSG00000112715	2260.87213979217	1.02982181129554	0.125537337702921	1.29449420020401E-16	9.0798625499932E-16	VEGFA	focal adhesion / proteoglycans in cancer / hif-1 signaling pathway / vegf signaling pathway	1627.82227424758	1369.23981519878	1440.51811100215	3292.31582474585	3259.4731439393	2575.86366961939
ENSG00000188064	63.844458039863	4.68348122174583	0.593943708299419	1.73181792877887E-16	1.20693532635186E-15	WNT7B	signaling pathways regulating pluripotency of stem cells / wnt signaling pathway / proteoglycans in cancer	0	2.53334377111855	15.0651939151466	138.193082508326	122.681443609597	104.59368443499
ENSG00000204257	74.8394010851532	2.75376703104917	0.34458050724074	1.87340802289621E-16	1.3026846498736E-15	HLA-DMA	cell adhesion molecules	17.6367817643502	24.3401316162765	13.8344436008141	157.400239000076	108.699984221578	127.124826307824
ENSG00000115221	127.986416646272	7.42803025003803	0.979431911096219	2.39086501216402E-16	1.65455175483165E-15	ITGB6	focal adhesion / ECM-receptor interaction	4.23904265401501	0	4.36109391336878	258.182856777945	252.384372529609	248.751134002693
ENSG00000110395	2567.85278461981	-1.24421285964592	0.153631210553156	2.42212931267584E-16	1.67511963201274E-15	CBL	proteoglycans in cancer	4567.34812417245	2854.94015170309	3448.25656740273	1505.37054307174	1500.69283455577	1530.50848681308
ENSG00000185920	1006.19973700935	1.37282827073323	0.170557234108897	3.21109407818732E-16	2.20390898967336E-15	PTCH1	proteoglycans in cancer	642.916256109678	403.382429571774	620.631393396811	1443.10926124594	1582.52320632907	1344.63587540281
ENSG00000111186	53.4163011853202	3.56638553282909	0.452728530401402	3.97154845981424E-16	2.70446504122043E-15	WNT5B	signaling pathways regulating pluripotency of stem cells / wnt signaling pathway / proteoglycans in cancer	6.31828172980023	6.69300867969925	11.89295449872	96.9165033347585	95.7891649685787	102.887893900364
ENSG00000127329	95.5070930123232	8.0812043223611	0.996318936113239	9.37501146802304E-16	6.2410954909326E-15	PTPRB	adherens junctions	0.540092125126373	0	1.17985325081909	166.824893592647	161.379839360075	243.117879745271
ENSG00000105855	97.2336541905973	6.69235839568943	0.824594583797104	1.34298098488742E-15	8.84013772010948E-15	ITGB8	focal adhesion / cell adhesion molecules / ECM-receptor interaction	2.83868842556403	2.62968705906465	0	201.259263709439	182.435946784232	194.238339165285
ENSG00000140832	389.411521874621	1.13036105956838	0.143721217289861	1.85201307810805E-15	1.21246537734161E-14	MARVELD3	tight junctions	250.866215330062	216.522345879523	260.853035305357	537.484985191661	505.080408060336	565.662141480791
ENSG00000167461	1871.07093141551	1.1136709233565	0.142112896939993	2.38315491286826E-15	1.55111685172926E-14	RAB8A	tight junctions	1245.41097223357	919.982471427154	1363.18135250611	2452.30259373739	2676.98366106374	2568.56453752509
ENSG00000021645	85.2967729765153	8.75188216861277	1.30357179827276	3.07517543418295E-15	1.98569254909808E-14	NRXN3	cell adhesion molecules	0	0.499129988292712	0	164.909247550665	169.683083092579	176.689177227555
ENSG00000198121	75.4384770651348	10.4622319388945	2.9053909638674	3.44358644082094E-15	2.21633021179311E-14	LPAR1	gap junction	0	0	0	151.049823164599	138.28858043944	163.292458786769
ENSG00000168743	177.63015789619	9.04633326045487	1.29269972931251	4.49420773699299E-15	2.87293155955185E-14	NPNT	ECM-receptor interaction	0	0	1.70677230363789	334.354466382106	360.770823366717	368.948885324677
ENSG00000138759	1238.42957810542	1.12977042626176	0.147755228031978	1.05432351344108E-14	6.56201523890261E-14	FRAS1	ECM-receptor interaction	961.594821420229	662.645225822358	691.491083340423	1594.56680257865	1800.93662242797	1719.34291304287
ENSG00000196569	84.7763752497349	10.2671071430789	2.89244418956967	1.21325831619706E-14	7.51244289398802E-14	LAMA2	focal adhesion / ECM-receptor interaction	0	0	0	139.595385866638	203.197760324201	165.86510530757
ENSG00000168907	63.525389699538	10.2575304353796	2.88490900877102	1.30151422206676E-14	8.04286144231348E-14	PLA2G4F	vegf signaling pathway	0	0	0	130.670816648537	125.202875100839	125.278646447852
ENSG00000058085	491.970595348442	5.9939559998384	0.843168457704536	1.67592991409995E-14	1.02631205938493E-13	LAMC2	focal adhesion / ECM-receptor interaction	14.4560935404424	26.079715605037	2.83726603849674	935.031397958691	1044.26821387542	929.150885072563
ENSG00000120910	74.5066829775029	7.21952642958729	0.993828779645409	1.95062471487279E-14	1.18983174867023E-13	PPP3CC	wnt signaling pathway / vegf signaling pathway	0	0.720094515390018	3.92268079843355	170.1015343984	143.764262693111	128.531525459683
ENSG00000121879	948.661648934652	-1.07476543062359	0.142046643782366	1.99803245135944E-14	1.21806477075434E-13	PIK3CA	focal adhesion / proteoglycans in cancer / hif-1 signaling pathway / vegf signaling pathway / signaling pathways regulating pluripotency of stem cells	1516.07129869477	1097.78987400155	1257.30292110267	659.02598114269	590.767073299724	571.012745366513
ENSG00000157240	178.73504672073	-1.43266376066938	0.195412622530651	7.94762322851274E-14	4.66562879036731E-13	FZD1	signaling pathways regulating pluripotency of stem cells / wnt signaling pathway / proteoglycans in cancer	264.398648828947	270.829672359727	250.411754045285	112.571739642965	84.7160488368204	89.4824166106385
ENSG00000142798	2100.32860696605	2.45741163751442	0.341145300557665	8.95642142602324E-14	5.23942206245052E-13	HSPG2	proteoglycans in cancer / ECM-receptor interaction	896.792442882026	402.421361762438	566.884667487597	3487.00375112601	3779.8599721777	3469.00944636053
ENSG00000133067	62.5118455731624	9.86802809444633	2.84907150416569	1.17035955493977E-13	6.80108743868389E-13	LGR6	wnt signaling pathway	0	0	0	130.200325521456	116.109269139207	128.761478778312
ENSG00000137801	1612.6210043164	7.61606030133769	1.11087407488637	1.47015651866548E-13	8.49950142841783E-13	THBS1	focal adhesion / proteoglycans in cancer / ECM-receptor interaction	32.6181068611916	8.99923812859146	1.159979622928	3229.72954301905	3444.95140819644	2958.26775007019
ENSG00000145431	67.7937495807687	9.79462784548167	2.84303503127011	1.83612965503017E-13	1.05451160531878E-12	PDGFC	focal adhesion / gap junctions	0	0	0	120.979255157967	126.065287157081	159.717955169565
ENSG00000106211	7372.59926886283	1.08187572677111	0.150174018509092	3.19909495807821E-13	1.80165261504233E-12	HSPB1	vegf signaling pathway	3561.84852472997	5780.24220204619	4754.3627980297	10250.1751670313	9669.22436638604	10219.7425549538
ENSG00000171105	549.762867372568	-1.13491793181458	0.158415335530861	3.21270767071954E-13	1.80826214217398E-12	INSR	adherens junctions / hif-1 signaling pathway	797.544321571783	714.842947268243	763.338121743095	390.167267639241	365.189274419725	267.495271593323
ENSG00000072274	5101.7631314921	1.20533435192099	0.168612817465639	4.11676506021723E-13	2.29863304249629E-12	TFRC	hif-1 signaling pathway	2626.89434666513	2520.24144865033	4027.98866487447	6533.22884736547	6804.50962157101	8097.7158598262
ENSG00000105639	81.3744894156591	-2.14602659208143	0.307288175845714	5.87345434642325E-13	3.24197356741679E-12	JAK3	signaling pathways regulating pluripotency of stem cells	153.167493163895	116.032340289769	132.50069246987	28.5658974196755	37.277423289343	20.703089861403
ENSG00000164690	56.9304887129177	9.4031513974872	2.81555252216066	3.04219799588277E-12	1.59331909029238E-11	SHH	proteoglycans in cancer	0	0	0	145.272961754022	76.0788330655891	120.231137457894
ENSG00000106526	74.6779413729136	2.47808545355356	0.37841064896833	8.69206854887137E-12	4.42118360186149E-11	ACTR3C	tight junctions	15.1176403446521	29.3012587998358	20.9358668533711	90.3900687965902	169.184355024708	123.138458418324
ENSG00000182621	54.5374870752985	6.86344604068025	0.996523220481992	1.15898823802474E-11	5.84130524615644E-11	PLCB1	gap junction / wnt signaling pathway	0.858153811932367	1.63889450420806	0	122.081660230136	99.9523050182738	102.69390888724
ENSG00000163347	61.7419041007527	7.82313807283278	1.3019767986988	1.33295489959168E-11	6.67985178098703E-11	CLDN1	tight junctions / cell adhesion molecules	0.82694104643341	0	0	129.675005736076	135.321645477631	104.627832344375
ENSG00000114251	40.5447662997243	8.90626386063912	2.75505161294564	2.68804687208919E-11	1.31577924568623E-10	WNT5A	signaling pathways regulating pluripotency of stem cells / wnt signaling pathway / proteoglycans in cancer	0	0	0	85.6075939994845	80.4836303073064	77.1773734915546
ENSG00000138696	63.7746290125789	6.67002724667491	0.985894459586821	3.88433033039215E-11	1.87847910765166E-10	BMPR1B	signaling pathways regulating pluripotency of stem cells	0	1.74267519028004	1.77798859241903	121.919752438331	122.724304709956	134.483053144487
ENSG00000109458	361.679212093666	1.50564227502362	0.234261654551937	4.1294951749837E-11	1.99304603721034E-10	GAB1	proteoglycans in cancer	269.647524199628	144.162274711544	143.298676554502	551.176327738305	579.947018099002	481.843451259016
ENSG00000135925	129.656492527165	1.75109178106568	0.278450799257056	8.9411818209423E-11	4.19231352377616E-10	WNT10A	signaling pathways regulating pluripotency of stem cells / wnt signaling pathway / proteoglycans in cancer	51.3672771250251	81.5286826989628	39.591668358658	229.697627851348	189.23449303417	186.519206094824
ENSG00000092758	190.09512980476	-1.28370102371272	0.203123053262336	1.08974220345018E-10	5.08210816212676E-10	COL9A3	focal adhesion / ECM-receptor interaction	233.005358349983	270.580924639451	309.323872920083	96.4595111206262	105.433588341708	125.767523456708
ENSG00000162104	277.343310595484	-1.30189244357982	0.206596282301011	1.16773038469647E-10	5.43413910426059E-10	ADCY9	gap junction	412.574378479208	305.376268411919	472.127452178266	180.647456526059	159.03030979728	134.30399818017
ENSG00000167244	49.7682179653766	7.45156077085616	1.30075586979238	1.6080997889446E-10	7.40094091969439E-10	IGF2	proteoglycans in cancer	0	0.90927184854664	0	92.5211032657092	102.176602861193	103.002329816811
ENSG00000118503	253.823570703637	1.19397222218944	0.191386041636271	2.09803025335528E-10	9.55446586324517E-10	TNFAIP3	tnf signaling pathway	183.035076193015	120.524379464008	153.645955215881	336.29504514733	343.5033236886	385.93764451299
ENSG00000100393	1042.72733459311	1.05736121545464	0.169641132507104	2.50562068226257E-10	1.13369152545306E-09	EP300	adherens junctions / wnt signaling pathway / hif-1 signaling pathway	786.990610608417	494.060260652646	732.202934569961	1251.43326189669	1536.80792679871	1454.86901303223
ENSG00000163734	63.7263619495065	2.12287215274145	0.352093719057459	3.38905128293982E-10	1.51446921163731E-09	CXCL3	tnf signaling pathway	28.4481043852317	21.2319334726489	18.4214712944482	80.4080440887126	105.198727980333	128.649890475665
ENSG00000197943	284.370542337409	-1.10816757005339	0.18234698663298	5.80418812996688E-10	2.54809140775432E-09	PLCG2	proteoglycans in cancer / hif-1 signaling pathway / vegf signaling pathway	369.225343977605	379.245493878739	419.825652445775	218.692397718184	147.579254983751	171.655111020399
ENSG00000066468	170.932383039078	1.37849334549193	0.23595367336584	1.82331358528586E-09	7.68439421917505E-09	FGFR2	signaling pathways regulating pluripotency of stem cells	126.226930502619	83.0869051942643	72.2119648966299	260.569049560099	225.402195940352	258.097252140506
ENSG00000173482	48.433219696799	2.57397110282189	0.463332992728972	2.73578750026126E-09	1.1371091488258E-08	PTPRM	adherens junctions / cell adhesion molecules	16.3937529677425	6.95957332387413	18.3142338622851	100.491783961058	75.7855340936481	72.6544399721868
ENSG00000158186	128.872767464713	-1.28471605642615	0.240064465200966	3.58915222239078E-08	1.36624418018379E-07	MRAS	proteoglycans in cancer	152.234559305838	230.886164341756	169.963087975194	76.3574723192879	76.5703112723177	67.2250095738861
ENSG00000085741	71.9329207707603	-1.78329688953808	0.339399650404331	3.70927951513198E-08	1.40950024495012E-07	WNT11	signaling pathways regulating pluripotency of stem cells / wnt signaling pathway / proteoglycans in cancer	95.369978860501	112.559205474193	130.709740833637	33.7465902992937	40.5983948023408	18.6136143545959
ENSG00000138193	136.265079145026	4.06425438676913	0.823834563928644	4.52934262672521E-08	1.70928649600854E-07	PLCE1	proteoglycans in cancer	11.8543238622232	1.98721935405303	25.9506262111042	246.381766213041	301.136082883639	230.280456346093
ENSG00000108379	130.456042562261	-1.18448106199097	0.236390925791632	2.56494714231258E-07	9.0305607383172E-07	WNT3	signaling pathways regulating pluripotency of stem cells / wnt signaling pathway / proteoglycans in cancer	150.035381959828	194.658671646209	203.999393483011	67.3326830589857	91.9774978608521	74.7326273646774
ENSG00000167207	29.9629794008507	5.82600358308456	1.34735666389268	2.97161317800106E-07	1.04049597550363E-06	NOD2	tnf signaling pathway	0	0	7.19763370954919	65.2325434371422	69.5473568160971	37.8003424423159
ENSG00000107968	125.890507141817	1.04385489827866	0.319695374732692	0.000560009266444653	0.00135200635734508	MAP3K8	tnf signaling pathway	43.084593860643	75.0960356205485	122.549705064385	184.228042314141	166.353680519631	164.030985471551
